# Supplementary material for: Potent Virucidal Activity In Vitro of Photodynamic Therapy with Hypericum Extract as Photosensitizer and White Light against Human Coronavirus HCoV-229E
Source: Pharmaceutics. 2022 Nov 2;14(11):2364. doi: 10.3390/pharmaceutics14112364 (PMC9693429; doi:10.3390/pharmaceutics14112364)
Supplement: Supplementary file 1 [file pharmaceutics-14-02364-s001.zip]

Archive with 3 entries (3 files):
- HYPERICUM EXTRACT - Translated to ENG.pdf
- Phytochemical characterization of HE.pdf
- supplementary figures.pdf
